# Supplementary material for: Clinical and molecular analysis of a novel variant in heme oxygenase-1 deficiency: Unraveling its role in inflammation, heme metabolism, and pulmonary phenotype
Source: Mol Genet Metab Rep. 2023 Dec 15;38:101038. doi: 10.1016/j.ymgmr.2023.101038 (PMC10764348; doi:10.1016/j.ymgmr.2023.101038)
Supplement: Supplementary file 2 — Supplementary Table 1 - Laboratory parameters of the patient [file mmc2.xlsx]

## Sheet: Tabelle1
	Reference values	2018-01-22 (external examination)	2018-01-12 (external examination)	2019-03-06	2019-11-18	2020-04-27	2020-08-03	2021-05-25	2021-08-09	2021-08-25	2021-09-07	2021-09-08	2021-09-09	2021-09-10	2021-09-11	2021-09-12	2021-09-13	2021-09-14	2021-09-15	2021-09-16	2021-09-17	2021-09-18	2021-09-19	2021-09-20	2021-09-21	2021-09-22	2021-09-23	2021-09-24	2021-09-25	2021-09-26	2021-09-27	2021-09-28	2021-09-29	2021-09-30		2021-10-06
Leukocytes (10^3/µl)	5,14 - 13,38	23,0	19,2	19,39	17,23	17,55	19,56	23,15	19,57		24.84		30.37	28.18	16.99	18.03	19.76	24.87	28.32	23.92	29.24	28.13		31.8	32.44	25.2	27.62	24.32			27.34		24.54			23.7
Erythrocytes (10^6/µl)	3,89 - 4,97	4,50	5,30	5,19	5,28	5,36	5,12	5,50	5,89		5.15		5.52	4.9	5.46	4.74	4.89	4.57	4.42	4.14	4.11	4.15		4.54	4.13	4.42	4.23	4.4			4.32		4.58			4.97
Hb (g/dl)	10,2 - 12,7	9,40	10,80	10,1	9,8	10,6	10,9	11,5	11,8		10.3		10.6	9.7	10.7	9.2	9.5	8.8	8.7	8.1	8	8		8.7	8.1	8.5	8.1	8.4			8.4		8.9			9.8
Hematocrit (%)	31 - 37,7	27,30	33,60	32,1	30,5	33,7	32,6	35,8	37,0		32.2		34.6	30.8	34.7	29.9	29.9	29.9	27.8	27	26.7	27		29.3	26.6	28.2	27.8	28.6			27.8		29			30.6
MCV (fl)	71,3 - 84	60,9	63,8	61,8	57,8	62,9	63,7	65,1	62,8		62.5		62.7	62.9	63.6	63.1	61.1	63.5	62.9	65.2	65	65.1		64.5	64.4	63.8	65.7	65			64.4		63.3			61.6
MCH (pg)	23,7 - 28,3	21,0	20,5	19,5	18,6	19,8	21,3	20,9	20		20		19.2	19.8	19.6	19.4	19.4	19.3	19.7	19.6	19.5	19.3		19.2	19.6	19.2	19.1	19.1			19.4		19.4			19.7
MCHC (g/dl)	32 - 34,7	34,40	32,10	31,5	32,1	31,5	33,4	32,1	31,9		32		30.6	31.5	30.8	30.8	31.8	30.3	31.3	30	30	29.6		29.7	30.5	30.1	29.1	29.4			30.2		30.7			32
Thrombocytes (10^3/µl)	202 - 403	335	293	383	378	323	325	381	364		318		405	360	340	275	428	421	417	444	502	516		669	689	661	569	561			444		406			453
Neutrophils (rel.) (%)	22,4 - 69		50,6	51.4	43,4	43,4	45,3	39,0			60.1		66.4	63.6			81.9		74.4			76.5			67.5						72.5					69.9
Neutrophils (abs.) (10^3/µl)	1,54 - 7,92			9.96	7,48	7,61	8,86	9,03			14.92		20.16	17.92			16.18		21.06			21.52			21.48						19.82					16.57
Lymphocytes (rel.) (%)	18,4 - 66,6		30,4	34,6	38,9	39,0	38,1	39,8			23.3		17.6	19.6			15.2		20.1			12.2			19.8						15.3					15.4
Lymphocytes (abs.) (10^3/µl)	1,13 - 5,52			6,71	6,70	6,85	7,45	9,22			5.78		5.34	5.52			3		5.7			3.43			6.3						4.19					3.65
Monocytes (rel.) (%)	4,2 - 12,2		15,0	11,5	14,0	14,5	13,4	17,6			15.4		15.5	16.3			2.8		5.3			11.2			12.5						12					12.6
Monocytes (abs.) (10^3/µl)	0,19 - 0,94			2,23	2,41	2,54	2,63	4,08			3.83		4.72	4.58			0.56		1.51			3.14			3.96						3.28					2.99
Eosinophils (rel.) (%)	0 - 4,1		3,50	2,0	3,1	2,7	2,6	3,0			0.6		0	0.1			0		0			0			0						0.1					1.9
Eosinophils (abs.) (10^3/µl)	0,03 - 0,53			0,39	0,54	0,48	0,50	0,70			0.16		0.01	0.03			0		0.01			0		0.01							0.02					0.45
Basophils (rel.) (%)	0,1 - 0,6		0,50	0,5	0,6	0,4	0,6	0,5			0.6		0.5	0.5			0.1		0.1			0.1			0.2						0.1					0.2
Basophils (abs.) (10^3/µl)	0,01 - 0,06			0,10	0,10	0,07	0,12	0,12			0.15		0.14	0.13			0.02		0.04			0.04		0.05							0.03					0.04
Platelet volume (MPV) (fl)	9 - 10,9			9,5	9,1		9,3	9,8			8.9		9.2	9.3			9		9.3			9.3		8.7							9.1					8.5
Immature granulocytes (10^3/µl)	< 0,06			0,10	0,05	0,07	0,08	0,10			0.1		0.38	0.3			0.17		0.23			0.37		0.8							0.82					0.51
Erythroblasts (/100WBC)	0							0,1						0.1	0.2	0.3	0.5	0.2	0.3	0.2	0.4	0.2		0.1	0.2	0.2	0.3	0.2			0.2		0.4			0.5
Creatinine (mg/dl)	0,5 - 0,8	0,120	0,170	0,1	0,2	0,2		0,3	0,2		0.2		0.2	0.2	0.2	0.2	0.2	0.2	0.1	0.1	0.1	0.1		0.2	0.1	0.2	0.1	0.1			0.1		0.2			0.2
Total bilirubin (mg/dl)	< 1,2			0,1	0,1	0,1		0,1	0,1		0.2		0.5	0.3	0.3	0.2	0.2	0.2	0.3					0.2		0.2										0.1
GOT (U/l)	< 45		66	64	73	76		76	97		67		232	1690	1074	680	629	273	128	88	152	86		75	102	71	71	80			51		58			54
GPT (U/l)	< 40	28	25	21	23	33		29	44		27		106	650	679	566	702	550	406	327	324	262		199	181	165	145	146			96		77			44
GGT (U/l)	5 - 17	20	22	16	21	20		20	25				46	42	47	38	43	41	43	44	62	61		76	76	81	87	95			88		91
ALP (U/l)	93 - 309		239	205	176	210		247	244				223												162
LDH (U/l)	155 - 280			832	866	789		992	992				1347	2610	2261	2229	1795	1290	1264	1190	1250	1068		1130	1137	969	911	898			918		978			1433
PCHE (U/l)	5320 - 12920			10929	9637								7643				6690							6081												8259
CK (U/l)	< 149			92	72			134					110					81										30								34
Troponin T hs (ng/l)	< 14												74.7					8.23																		9.56
NT-proBNP (pg/ml)	8 - 178												12706					2543															80			132
Ammonia (µg/dl)	27 - 90										80
CRP (mg/dl)	< 0,5	67	23,6	2,5	5,1	1,9					11.5		21	20.7	27.5	16.6	7.8	6.2	22.5	21.6	11.5	7.2		10.3	7.1	5.6	3.6	2			1.1		1			1
Albumin (g/dl)	3,8 - 5,4			4,35	4,16								3.77	3.13	3.31	3			3.09			3.35		3.39		3.56					3.83
Transferrin (mg/dl)	200 - 360				297	326		343
Ferritin (µg/dl)	11 - 92	239	93		107	83		124	135				492	386	334	296	246	227	395	588	530	453		466		379	355				241		215
Haptoglobin (mg/dl)	30 - 200				210	108		46	94				254	208	205													363								360
Free Heme								7,7	12				9.3																							6
Hemopexin (g/l)	0,5 - 1,15				0.81
Quick (%)	70 - 130				76,2	74	72	72,7			73		44	39	45	52	58	63	60	60	69	73		71		69	80	85			84		84
INR	0,92 - 1,14				1,17	1,23	1,26	1,22			1.24		1.84	2.04	1.81	1.6	1.48	1.39	1.43	1.43	1.29	1.24		1.26		1.29	1.16	1.11			1.13		1.13
PTT	34 - 44				36,8	41	38	38,3			38		40	41	34	36	33	34	37	36	35	36		36		34	33	32			31		26
Fibrinogen (mg/dl)	162 - 401				431,8	342		362,7			455		481	464	520	394	344	329	446	485	476	438		513		419	380	351			350		334
Antithrombin (%)	101 - 131				108,8	95					87		86	71	73	70	97	99	101	103	109	108		116		121	115	123			128		126
D-Dimer (mg/l)	< 0,53				5,37	2,91	2,93	6,71			4.56		10.82	13.54	11.91			15.78	16.07	10.04	6.69	4.5		8.81		6.4	4.61	4.57			6.73		9.11
vWF antigen (%)	44 - 145				135,5			159,2					364.1	304.1																						344.5
vWF activity (%)					132			132,8																												251.3
Triglycerides (mg/dl)					104				137				85
HDL (mg/dl)					30	38			36
pH	7,35 - 7,45									7,46	7.47		7.37	7.43	7.38	7.41	7.45	7.48	7.48	7.43	7.39	7.44	7.41	7.45	7.44	7.47	7.45	7.45	7.47	7.44	7.46	7.42	7.44	7.41		7.44
pCO2 (mmHg)	35 - 45									34,6	36.6		39	37.9	46.2	48.7	42.1	41.1	43.5	51.7	60	53.8	57.4	53.6	52.8	49.4	48.1	47.6	41.3	45.9	45.1	46	45.7	49.3		42.2
pO2 (mmHg)	75 - 100									73,3	58.3		95.7	61.6	50.4	84.7	70.8	62.7	83.6	69.1	114	191	146	113	64.4	49.9	75.2	73.2	75.6	93.4	87.1	116	73.3	74.2		50.3
Bicarbonate (mmol/l)	21 - 26												22.5	25.3			28.8	30	31.8	32.4	33.5	34.5	34.3	35.4	34.2	34.3	32.5	31.9	29.8		31.3	28.9	29.9	30
Base excess (mmol/l)	-2 - +3									0,7	2.8		-2.3	1.1	2.2	5.4	5.4	6.8	8.9	9.7	11	12	11.8	13	11.7	11.9	9.7	9.1	6.5	6.9	8.3	5.6	6.4	6.9		4.8
sO2 (%)	94 - 98%									94,5	90.7		96.7	90.6	85.1	96.9	95.4	93.9	96.3	94.6	98.2	99.2	98.6	98.1	93.2	88	95.3	95.1	95.6	98.2	97.1	96	98.8	94.8		85.6
O2-Hb (%)	94 - 99%									93,6	89.9		95.1	88.2	83.7	95.3	92.6	91.1	93.3	91.9	95.6	96.7	95.8	95.4	90.6	85.4	92.6	92.2	92.6	95.7	94	92.9	96.2	91.8		84.3
ctHb (g/dl)										12,3	10.5		10.5	9.8	11.2	9.2	9.5	9	9	8.2	7.9	7.8	8	8.8	8.1	8.5	8.2	8.8	8.5	9	8.5	8.6	9	8.5		10.3
Lactate (mmol/l)										1,3	0.8		4.2	1.4	1.3	1	0.8	0.7	0.8	1.1	0.9	2	2	2	1.9	1.1	1.6	1.5	2.2	2.3	1.5	2.4	2.2	2		1.2
Bilirubin(mg/dl)										0,0	0			0.7	0	0	0.8	0.7	0.7	0.5	0.5	0.4	0.5	0.6	0.5	0.4	0.5	0.7	0.6	0.6	0.6	0.6	0	0.4		0
Methemoglobin (%)										0,1	0.1		1	1.4	0.4	0.3	1.7	1.7	1.8	1.7	1.5	1.4	1.7	1.7	1.6	1.7	1.6	1.9	1.8	1.2	1.8	1.8	0.9	1.7		0.2
CO-Hemoglobin (%)										0,9	0.8		0.7	1.3	1.2	1.4	1.2	1.3	1.3	1.2	1.1	1.1	1.1	1.1	1.2	1.3	1.2	1.2	1.3	1.3	1.4	1.4	1.7	1.5		1.4
S100 A8/A9 (Calprotectin) (ng/ml)	< 2940							105020	188160				336440																		191380					356340
Interleukin 2 receptor (U/ml)	158 - 623							676	600				612						633																	1010
Interleukin 6 (pg/ml)	< 7							9	9						11																					10
TNF α (pg/ml)	< 8.1																																			< 1.0
C3c (mg/dl)	90 - 180							183.2					172.6
C4 (mg/dl)	10 - 40							13.4
IgG (mg/dl)	500 - 1300												1124
IgA (mg/dl)	40 - 180												369
IgM (mg/dl)	40 - 180												106
Procalcitonin (ng/ml)	< 0,5													3.91		1.98			0.34					0.15				0.09			0.11					0.21
Lymphocytes (FACS, abs.) (cells/µl)	1100 - 5900							9460
T Lymphocytes CD3+ (abs.) (cells/µl)	700 - 4200							3169
T Lymphocytes CD3+ (rel.) (%)	55,0 - 78,0							33.5
T Lymphocytes CD4+ (abs.) (cells/µl)	300 - 2000							2157
T Lymphocytes CD4+ (rel.) (%)	27,0 - 53,0							22.8
T Lymphocytes CD8+ (abs.) (cells/µl)	300 - 1800							927
T Lymphocytes CD8+ (rel.) (%)	19,0 - 34,0							9.8
Ratio CD4+/CD8+	0,9 - 2,6							2.3
B Lymphocytes CD19+ (abs.) (cells/µl)	200 - 1600							4087
B Lymphocytes CD19+ (rel.) (%)	10,0 - 31,0							43.2
Natural killer cells (abs.) (cells/µl)	90 - 900							2110
Natural killer cells (rel.) (%)	4,0 - 26,0							22.3
Monocytes HLA DR+ (rel.) (%)	90 - 100							99.4
Chitotriosidase (nmol/h/ml)	< 150																95.5
Fecal Calprotectin (mg/kg)	< 50														11
